# Supplementary material for: Manipulation of autophagy: a novelly potential therapeutic strategy for retinal neovascularization
Source: BMC Ophthalmol. 2018 Apr 27;18:110. doi: 10.1186/s12886-018-0774-6 (PMC5924499; doi:10.1186/s12886-018-0774-6)
Supplement: Supplementary file 2 — Data of western blot analysis. The raw materials of western blot of VEGF and LC3 in different groups. (XLS 1095 kb) [file 12886_2018_774_MOESM2_ESM.xls]

## Sheet: Sheet1
1.measurement of protein concentration
10-fold diluted sample/3 holes
Measurement count: 1 Filter: 568
	1	2	3	4	5	6	7	8	9	10	11	12
A	0.074	0.075	0.198	0.194	0.291	0.279	0.373	0.377	0.473	0.469	0.576	0.563
B	0.362	0.358	0.361	0.312	0.317	0.324	0.302	0.301	0.309	0.286	0.293	0.281
C	0.271	0.286	0.281	0.26	0.271	0.263	0.301	0.314	0.321	0.333	0.314	0.311
D	0.366	0.341	0.344	0.327	0.314	0.331	0.302	0.305	0.307
E
F
G
H
										Sample number	detected OD value	actural OD value	protein concentration(mg/ml)
standard curve	detected OD value	actural OD value							group1	hypoxia	0.360333	0.285833	5.59343
0	0.0745									hypoixa+5mM 3-MA	0.317667	0.243167	4.67881
0.2	0.196	0.1215							group2	hypoxia	0.304	0.2295	4.38585
0.4	0.285	0.2105								hypoixa+5mM 3-MA	0.286667	0.212167	4.01429
0.6	0.375	0.3005							group3	hypoxia	0.279333	0.204833	3.85709
0.8	0.471	0.3965								hypoixa+5mM 3-MA	0.264667	0.190167	3.54269
1	0.5695	0.495								control	0.312	0.2375	4.55734
										hypoxia	0.319333	0.244833	4.71454
										hypoixa+5mM 3-MA	0.350333	0.275833	5.37906
										hypoxia+VEGFantibody	0.324	0.2495	4.81458
										hypoxia+5mM 3-MA+VEGFantibody	0.304667	0.230167	4.40014
2.western results
First repetition
VEGFA
GAPDH
	hypoxia	hypoxia+5mM 3-MA
VEGFA	90444327	98084618
GAPDH	181395951	164514369
VEGFA/GAPDH	0.498602	0.596207
Second repetition
VEGFA
GAPDH
	hypoxia	hypoxia+5mM 3-MA
VEGFA	109109608	105670986
GAPDH	181291577	167406033
VEGFA/GAPDH	0.601846	0.631226
Third repetition
VEGFA
GAPDH
	hypoxia	hypoxia+5mM 3-MA
VEGFA	89159339	100769722
GAPDH	193585460	196680169
VEGFA/GAPDH	0.460568	0.512353
LC3
GAPDH
	1	2	3	4	5
	control	hypoxia	hypoxia+5mM 3-MA	hypoxia+VEGFantibody	hypoxia+5mM 3-MA+VEGFantibody
LC3-1	24857063	21365167	22125688	22112501	22665233
LC3-2	998325	10110618	3675690	19494395	11005890
GAPDH	93870130	90926152	87148472	96859844	98617635
LC3-1/GAPDH	0.264803	0.234973	0.253885	0.228294	0.229829
LC3-2/GAPDH	0.0106352	0.111196	0.0421773	0.201264	0.111602
LC3-2/LC3-1	0.0401626	0.473229	0.166128	0.881601	0.485585
1.measurement of protein concentration
10-fold diluted sample/3 holes
Measurement count: 1 Filter: 568
	1	2	3	4	5	6	7	8	9	10	11	12
A	0.101	0.103	0.254	0.242	0.36	0.35	0.47	0.468	0.559	0.534	0.644	0.638
B	0.322	0.317	0.305	0.387	0.379	0.361	0.324	0.337	0.341	0.289	0.293	0.271
C	0.253	0.274	0.261	0.299	0.301	0.303	0.223	0.234	0.241	0.328	0.314	0.326
D	0.297	0.285	0.288	0.305	0.307	0.301
E
F
G
H
										Sample number	detected OD value	actural OD value	protein concentration(mg/ml)
standard curve	detected OD value	actural OD value							group2	control	0.314667	0.240167	3.75341
0	0.102									hypoxia	0.375667	0.301167	5.00136
0.2	0.248	0.146								hypoxia+5mM 3-MA	0.334	0.2595	4.14894
0.4	0.355	0.253								hypoxia+VEGFantibody	0.284333	0.209833	3.13284
0.6	0.469	0.367								hypoxia+5mM 3-MA+VEGFantibody	0.262667	0.188167	2.68958
0.8	0.5465	0.4445							group3	control	0.301	0.2265	3.47381
1	0.641	0.539								hypoxia	0.232667	0.158167	2.07583
										hypoxia+5mM 3-MA	0.322667	0.248167	3.91708
										hypoxia+VEGFantibody	0.29	0.2155	3.24877
										hypoxia+5mM 3-MA+VEGFantibody	0.304333	0.229833	3.54201
2.western results
Second repetition
LC3
GAPDH
	1	2	3	4	5
	control	hypoxia	hypoxia+5mM 3-MA	hypoxia+VEGFantibody	hypoxia+5mM 3-MA+VEGFantibody
LC3-1	45292022	47130363	49960861	51146674	44793050
LC3-2	10321129	29334588	14743388	46366276	26288318
GAPDH	99799058	103294548	103695189	107895511	104817984
LC3-1/GAPDH	0.453832	0.456272	0.481805	0.474039	0.427341
LC3-2/GAPDH	0.103419	0.28399	0.14218	0.429733	0.2508
LC3-2/LC3-1	0.22788	0.622414	0.295099	0.906536	0.586884
Third repetition
LC3
GAPDH
	1	2	3	4	5
	control	hypoxia	hypoxia+5mM 3-MA	hypoxia+VEGFantibody	hypoxia+5mM 3-MA+VEGFantibody
LC3-1	42280417	49857458	52072335	53988588	50153069
LC3-2	11732067	33222799	24319109	51553892	34203908
GAPDH	106827607	107275255	111154792	113772906	111946962
LC3-1/GAPDH	0.395782	0.464762	0.468467	0.474529	0.448007
LC3-2/GAPDH	0.109822	0.309697	0.218786	0.45313	0.305537
LC3-2/LC3-1	0.277482	0.666356	0.467026	0.954904	0.68199
