# Supplementary material for: Manipulation of autophagy: a novelly potential therapeutic strategy for retinal neovascularization
Source: BMC Ophthalmol. 2018 Apr 27;18:110. doi: 10.1186/s12886-018-0774-6 (PMC5924499; doi:10.1186/s12886-018-0774-6)
Supplement: Supplementary file 3 — Data of wound healing assay, transwell assay and endothelial cell capillary formation assay. The raw materials for calculating the wound healing rate, number of migrated cells, number of branching points and total tube length in different groups. (XLSX 15 kb) [file 12886_2018_774_MOESM3_ESM.xlsx]

## Sheet: Sheet1
Wound healing rate		area	（area0h-area24）	（area0h-area24h）/area0h
Control-0h	1	1229731	421850	0.343043
	2	1343981	557371	0.414716
	3	1200810	425039	0.35396
	4	1355514	562079	0.414661
	5	1129327	309918	0.274427
Control-24h	1	807881
	2	786610
	3	1004251
	4	793435
	5	459596
Hypoxia-0h	1	1226432	580469	0.473299
	2	1180658	721062	0.610729
	3	1251851	716147	0.57207
	4	1264351	574950	0.454739
	5	1160462	872665	0.751998
Hypoxia-24h	1	1005223
	2	819409
	3	535704
	4	689401
	5	287797
Hypoxia+3ma-0h	1	1344957	340706	0.253321
	2	1156674	60627	0.0524149
	3	1191676	190239	0.15964
	4	1106274	331792	0.299918
	5	1172341	167118	0.142551
Hypoxia+3ma-24h	1	775771
	2	1096047
	3	1001437
	4	774482
	5	645963
Number of migrated cells(transwell)		1	2	3	4	5
	control	43	41	46	42	40
	hypoxia	84	92	89	90	87
	hypoxia+3-MA	40	38	37	35	41
Number of branching points		1	2	3	4	5
	control	27	24	39	25	31
	hypoxia	47	40	39	37	44
	hypoxia+3-MA	21	26	22	23	18
Wound healing rate(%)	hypoxia	hypoxia+VEGF	hypoxia+3-MA+VEGF
	0.343043	0.381083	0.142551
	0.414716	0.610729	0.20211
	0.253321	0.57207	0.12632
	0.414661	0.454739	0.282153
	0.274427	0.751998	0.379538
Number of migrated cells	50	84	53
	53	92	48
	56	89	57
	52	90	45
	53	87	41
Total tube length (μm)	17248	23970	17808
	17304	20445	17815
	19017	21326	16459
	19545	20528	14424
	16335	19598	17763
Number of branch points
	20	47	9
	18	31	9
	18	28	15
	15	23	16
	22	37	13
